# Supplementary material for: Monocytic Differentiation in Acute Myeloid Leukemia Cells: Diagnostic Criteria, Biological Heterogeneity, Mitochondrial Metabolism, Resistance to and Induction by Targeted Therapies
Source: Int J Mol Sci. 2024 Jun 8;25(12):6356. doi: 10.3390/ijms25126356 (PMC11203697; doi:10.3390/ijms25126356)
Supplement: Supplementary file 1 [file ijms-25-06356-s001.zip]

Archive with 1 entries (1 files):
- ijms-3020383-supplementary.pdf
